# Supplementary material for: Effects of Different Physical Activity Approaches on Executive Functions in Primary School Children with ADHD: A Scoping Review with Methodological Reflections
Source: Behav Sci (Basel). 2026 May 4;16(5):703. doi: 10.3390/bs16050703 (PMC13203134; doi:10.3390/bs16050703)
Supplement: Supplementary file 1 [file behavsci-16-00703-s001.zip]

Archive with 3 entries (3 files):
- Supplementary_material_S1.pdf
- Supplementary_material_S2.pdf
- Supplementary_material_S3.pdf
